# Supplementary material for: Analysis of the Antimicrobial and Anti-Biofilm Activity of Natural Compounds and Their Analogues against Staphylococcus aureus Isolates
Source: Molecules. 2022 Oct 13;27(20):6874. doi: 10.3390/molecules27206874 (PMC9610881; doi:10.3390/molecules27206874)
Supplement: Supplementary file 1 [file molecules-27-06874-s001.zip]

Archive with 1 entries (1 files):
- molecules-1918667-supplementary.pdf
